# Supplementary material for: A Retrospective Report of Carprofen Administration as Post-Operative Analgesia Reveals Negative Effects of Recommended Doses
Source: Animals (Basel). 2024 Nov 4;14(21):3157. doi: 10.3390/ani14213157 (PMC11544877; doi:10.3390/ani14213157)
Supplement: Supplementary file 1 [file animals-14-03157-s001.zip]

Archive with 1 entries (1 files):
- animals-3236958-supplementary.pdf
